# Supplementary material for: Wear Management of Colored Foils for the Assessment of Sleep Bruxism Patterns—A Prospective, Randomized Crossover Study
Source: Diagnostics (Basel). 2023 Jan 4;13(2):172. doi: 10.3390/diagnostics13020172 (PMC9858571; doi:10.3390/diagnostics13020172)
Supplement: Supplementary file 1 [file diagnostics-13-00172-s001.zip]

Archive with 1 entries (1 files):
- diagnostics-2070252-supplementary.pdf
